# Supplementary material for: Wheat Stem Rust Detection and Race Characterization in Tunisia
Source: Plants (Basel). 2023 Jan 25;12(3):552. doi: 10.3390/plants12030552 (PMC9919909; doi:10.3390/plants12030552)
Supplement: Supplementary file 1 [file plants-12-00552-s001.zip]

Archive with 4 entries (2 files):
- plants-2059697-supplementary/
- plants-2059697-supplementary/supplementary-Tables&Figure/
- plants-2059697-supplementary/supplementary-Tables&Figure/supplementary tables (2).xlsx
- plants-2059697-supplementary/supplementary-Tables&Figure/Supplementary-Figure-plants.pdf
