# Supplementary material for: Wheat Stem Rust Detection and Race Characterization in Tunisia
Source: Plants (Basel). 2023 Jan 25;12(3):552. doi: 10.3390/plants12030552 (PMC9919909; doi:10.3390/plants12030552)
Supplement: Supplementary file 1 [file plants-12-00552-s001.zip › plants-2059697-supplementary/supplementary-Tables&Figure/supplementary tables (2).xlsx]

## Sheet:  Table S1
Table S1 : Wheat genotypes used in the trap nurseries during the two cropping seasons
Entries	Species a	Sr genes	2020-2021	2021-2022
Pgt North American Differential Set Lines
ISr5-Ra CI 14159		Sr5	X	X
ISr6-Ra CI 14163		Sr6	X	X
ISr7b-Ra CI 14165		Sr7b	X	X
Mentana W1124 PI 221154		Sr8a	X	X
ISr9a-Ra CI 14169		Sr9a	X	X
Prelude*4/2/Marquis*6/Kenya 117A		Sr9b	X	X
Vernstein PI 442914		Sr9e	X	X
Acme CI 5284		Sr9g	X	X
ISr9d-Ra CI14177		Sr9d	X	X
W2691Sr10 CI 17388		Sr10	X	X
Yalta PI 155433		Sr11	X	X
Prelude/8*Marquis*2/2/Esp 518/9		Sr17+13	X	X
T monococcum/8*LMPG-6 DK13		Sr21	X	X
LcSr24Ag		Sr24	X	X
Festiguay W2706 PI 330957		Sr30	X	X
Kavkaz/Federation4		Sr31	X	X
W2691SrTt-1 CI 17385		Sr36	X	X
CnsSrTmp		SrTmp	X	X
Trident		Sr38	X	X
McNair 701 (CI 15288)		SrMcN	X	X
Improved varieties
Altar 84	DW	NI	X	X
Amal72	DW	NI	X	X
Ariana 66	BW	NI		X
Badri	DW	NI	X	X
Bicentenario	Triticale	NI	X	X
Byrsa	BW	NI	X	X
Carioca	DW	NI	X
Carthage	BW	NI	X	X
Casten	BW	NI		X
Chetoui	DW	NI	X	X
D77	DW	NI		X
Dhahbi	DW	NI	X	X
Dougga	BW	NI	X	X
DW 102	DW	NI		X
Elite	DW	NI	X	X
Florence Aurore	BW	NI		X
Haidra	BW	NI	X	X
INIA66	BW	NI	X	X
INRAT100	DW	NI	X	X
INRAT69	DW	NI	X	X
Izmir	DW	NI		X
Jupare_2000	DW	NI	X	X
Karim	DW	NI	X	X
Khiar	DW	NI	X	X
Kosalko	DW	NI		X
Maali	DW	NI	X	X
Mahon	BW	NI	X	X
Mexicali	DW	NI	X	X
Miraldo	DW	NI		X
Monastir	DW	NI	X	X
Nasr	DW	NI	X	X
Neapolis	BW	NI	X
Om Rabiaa	DW	NI	X	X
Portodur	DW	NI	X	X
Razzak	DW	NI	X	X
Salammbô	BW	NI	X	X
Salim	DW	NI	X	X
Saragolla	DW	NI	X	X
Sensas	BW	NI		X
Tahent	BW	NI	X	X
Utique	BW	NI	X	X
Vaga	BW	NI		X
Yavaros79	DW	NI	X	X
Zanzibar	BW	NI		X
Landraces
AgiliPuBescent AC1	DW	NI	X	x
Azizi	DW	NI		x
Biskri	DW	NI	X	x
Chili	DW	NI	X	x
D117	DW	NI	X	x
Derbassi	DW	NI	X	x
Farina Arbi	BW	NI	X	X
Hamira AC1	DW	NI	X	x
Jneh Kotifa	DW	NI		x
MahmoudiS114	DW	NI	X	x
Mekki	DW	NI		x
Roussia	DW	NI		x
Sbei	DW	NI	X	x
Souri	DW	NI		X
a DW: Durum wheat, BW: Bread wheat, NI: Not identified

## Sheet: Table S2
Table S2. Relationship between genetic groups and prevalent Puccinia graminis tritici races detected during the two cropping seasons in Tunisia
No.	Isolate code	Year	Region	Host plant/species	Variety	Clade	Recovered samples	Race
1	TN120_21	2021	Beja	SR differential set	Trident	Clade III-B		-
2	TN121_21	2021	Beja	SR differential set	Trident	Clade III-B		-
3	TN122_21	2021	Beja	SR differential set	Trident	Clade III-B		-
4	TN124_21	2021	Bizerte	DW	Salim	Clade III-B	*	TTRTF
5	TN128_21	2021	Mateur	DW	-	Clade III-B		-
6	TN129_21	2021	Mateur	DW	-	Clade III-B		-
7	TN130_21	2021	Mateur	DW	-	Clade III-B		-
8	TN131_21	2021	Mateur	DW	-	Clade III-B		-
9	TN132_21	2021	Mateur	DW	-	Clade III-B		-
10	TN133_21	2021	Mateur	DW	-	Clade III-B		-
11	TN134_21	2021	Zaghouan	BW	Farina Arbi	Clade III-B	*	TTRTF
12	TN135_21	2021	Zaghouan	DW	-	Clade III-B		-
13	TN136_21	2021	Zaghouan	DW	-	Clade III-B		-
14	TN137_21	2021	Zaghouan	DW	-	Clade III-B		-
15	TN138_21	2021	Zaghouan	DW	-	Clade III-B		-
16	TN139_21	2021	Jendouba	DW	Karim	Clade III-B		-
17	TN140_21	2021	Jendouba	DW	Karim	Clade III-B		-
18	TN141_21	2021	Jendouba	DW	-	Clade III-B		-
19	TN142_21	2021	Jendouba	DW	-	Clade III-B		-
20	TN143_21	2021	Jendouba	DW	-	Clade III-B		-
21	TN144_21	2021	Jendouba	DW	-	Clade III-B		-
22	TN145_21	2021	Jendouba	BW	-	Clade IV-F		-
23	TN146_21	2021	Jendouba	BW	-	Clade IV-F		-
24	TN148_21	2021	Jendouba	BW	-	Clade III-B		-
25	TN149_21	2021	Jendouba	BW	-	Clade IV-B		-
26	TN43_21	2021	Zaghouan	BW	-	Clade III-B	*	TTRTF
27	TN44_21	2021	Jendouba	BW	-	Clade III-B	*	TTRTF
28	TN87_22	2022	Jendouba	crosses BW x DW	-	Clade IV-B	*	TKTTF
29	TN88_22	2022	Jendouba	crosses BW x DW	-	Clade IV-B	*	TKTTF
30	TN89_22	2022	Jendouba	crosses BW x DW	-	Clade IV-B	*	-
31	TN90_22	2022	Jendouba	crosses BW x DW	-	Clade IV-B	*	-
32	TN91_22	2022	Jendouba	crosses BW x DW	-	Clade IV-B	*	-
33	TN92_22	2022	Jendouba	crosses BW x DW	-	Clade IV-B	*	-
34	TN93_22	2022	Beja	DW	-	Clade III-B	*	TTRTF
35	TN94_22	2022	Beja	DW	-	Clade IV-B	*	-
36	TN95_22	2022	Beja	DW	-	Clade IV-B	*	TKTTF
37	TN96_22	2022	Beja	DW	-	Clade IV-B	*	-
38	TN97_22	2022	Beja	BW	-	Clade IV-B	*	TKTTF
39	TN98_22	2022	Beja	BW	-	Clade IV-B	*	-
40	TN99_22	2022	Beja	BW	-	Clade IV-B	*	-
41	TN100_22	2022	Beja	BW	-	Clade IV-B	*	-
42	TN101_22	2022	Beja	DW	-	Clade IV-B	*	TKTTF
43	TN102_22	2022	Beja	DW	-	Clade IV-B	*	-
DW' : Durum wheat, 'BW' : Bread wheat, '- ': missing data, '*' : Recovered samples

## Sheet: Table S3
	Table S2: Stem rust infection types of the trap nurseries during 2020- 2021 cropping season at the four governorates
					SR infection types a
		Sr genes		Kodia - Jendouba			Beja		Zaghouan		Mateur
	ISr5-Ra CI 14159	Sr5		20 X			R		5 MR		-
	ISr6-Ra CI 14163	Sr6		-			R		5 MS		-
	ISr7b-Ra CI 14165	Sr7b		30 S			MS		5 MS		-
	Mentana W1124 PI 221154	Sr8a		10 MS			R		10 S		R
	ISr9a-Ra CI 14169	Sr9a		-			R		5 MR		30 MR
	Prelude*4/2/Marquis*6/Kenya 117A	Sr9b		20 MS			R		5 MS		10 MR
	Vernstein PI 442914	Sr9e		10 MR			10 MR		10 X		10 MR
	Acme CI 5284	Sr9g		30 S			R		5 MR		5 MR
	ISr9d-Ra CI14177	Sr9d		-			R		R		5 MR
	W2691Sr10 CI 17388	Sr10		20 X			R		R		10 R
	Yalta PI 155433	Sr11		R			10 MR		R		R
	Prelude/8*Marquis*2/2/Esp 518/9	Sr17		R			R		R		10 MR
	T monococcum/8*LMPG-6 DK13	Sr21		10 MS			R		-		20 S
	LcSr24Ag	Sr24		50 S			R		20 X		10 MR
	Festiguay W2706 PI 330957	Sr30		60 S			R		10 MR		R
	Kavkaz/Federation4	Sr31		R			R		R		5 MR
	W2691SrTt-1 CI 17385	Sr36		10 MS			R		10 MS		5 MR
	CnsSrTmp	SrTmp		30 X			R		R		R
	Trident	Sr38		20 R			20 MR		5 MR		5 MR
	McNair 701 (CI 15288)	SrMcN		40 S			R		-		10 MS
	Karim	-		R			R		-		10R
	Khiar	-		R			R		-		10R
	Razzak	-		R			R		5 MR		R
	Maali	-		R			-		-		R
	Nasr	-		-			R		5 MR		R
	Saragolla	-		10 MR			R		5 MR		10 MR
	INRAT100	-		20 R			R		10 MS		R
	Portodur	-		R			R		-		R
	Monastir	-		-			-		-		5 MR
	Carioca	-		-			R		-		R
	Dhehbi	-		-			R		-		-
	Om Rabiaa	-		-			R		-		R
	Elite	-		10 MR			R		R		R
	Salim	-		10 MR			R		10 MS		5 MR
	Bicentenario	-		R			R		R		R
	Mexicali	-		-			R		-		R
	Yavaros79	-		-			-		R		5 MR
	Altar 84	-		-			R		-		R
	Jupare_2000	-		-			R		-		-
	Haidra	-		10 X			R		R		10MS
	Tahent	-		10 MR			R		R		10MR
	Dougga	-		R			R		R		5 MR
	Carthage	-		10 MR			R		5 MR		R
	Mahon	-		10 MR			R		-		R
	Utique	-		10 MS			R		-		R
	Farina Arbi	-		-			R		20 MS		-
	Byrsa	-		20 X			R		5 MS		5 MR
	Salammbô	-		20 X			R		5 MR		R
	Neapolis	-		R			-		R		R
	INIA66	-		R			R		R		5 MR
	INRAT69	-		R			R		R		-
	Amal72	-		10 R			R		R		R
	MahmoudiS114	-		20 MR			R		R		-
	Badri	-		R			R		R		10 MR
	Derbassi	-		20 MS			R		10 X		R
	D117	-		10 MS			R		-		R
	Hamira AC1	-		10 MS			-		5 S		R
	Agili PuBescent AC1	-		R			R		R		R
	Chili	-		-			R		R		R
	Biskri	-		R			R		R		R
	Sbei	-		20 MS			R		20 MS		10 MR
	Chetoui	-		R			R		5 MR		R
	Morocco	-		R			R		R		R
Stem rust severity scoring following the modified Cobb scale (Peterson et al. 1948)
a R: Resistance; MR: Moderate resistance; X: mixed infection types; MS: Moderate susceptible; S: Susceptible. Bizerte site was not included in this table as no SR disease was detected in the trap nursery
The infection response for each accession was converted into a constant value and multiplied by the terminal disease severity to derive a coefficient of infection (Stubbs et al.,1986)
